# Supplementary material for: Utility of Same-Modality, Cross-Domain Transfer Learning for Malignant Bone Tumor Detection on Radiographs: A Multi-Faceted Performance Comparison with a Scratch-Trained Model
Source: Cancers (Basel). 2025 Sep 27;17(19):3144. doi: 10.3390/cancers17193144 (PMC12523960; doi:10.3390/cancers17193144)
Supplement: Supplementary file 1 [file cancers-17-03144-s001.zip]

Archive with 7 entries (7 files):
- Figure S1.pdf
- Software S1. dataset_yolo2_for_test.py
- Software S2 model_yolo.py
- Software S3 test_yolo.py
- Software S4 inference.py
- Table S1. YOLO-SC.pdf
- Table S2. YOLO-TL.pdf
