# Supplementary material for: Utility of Same-Modality, Cross-Domain Transfer Learning for Malignant Bone Tumor Detection on Radiographs: A Multi-Faceted Performance Comparison with a Scratch-Trained Model
Source: Cancers (Basel). 2025 Sep 27;17(19):3144. doi: 10.3390/cancers17193144 (PMC12523960; doi:10.3390/cancers17193144)
Supplement: Supplementary file 1 [file cancers-17-03144-s001.zip › Software S1. dataset_yolo2_for_test.py]

import torch
from torch.utils.data import Dataset
from pathlib import Path
import glob
import os
from tqdm import tqdm
import numpy as np
import random
import cv2
import math
from PIL import Image
import torch.nn.functional as F
import copy

def to_image(arr, low, high):
    minval, maxval = np.percentile(arr, low), np.percentile(arr, high)
    x = (np.clip(arr[:,:,0], minval, maxval) - minval) / (maxval - minval) * 255
    return x.astype("u1")

def load_image(self, index):
    # loads 1 image from dataset, returns img, original hw, resized hw
    img = self.imgs[index]
    if img is None:  # not cached
        path = self.img_files[index]
        img = cv2.imread(path)  # BGR
        assert img is not None, 'Image Not Found ' + path
        h0, w0 = img.shape[:2]  # orig hw
        r = self.img_size / max(h0, w0)  # resize image to img_size
        if r != 1:  # always resize down, only resize up if training with augmentation
            interp = cv2.INTER_AREA if r < 1 and not self.augment else cv2.INTER_LINEAR
            img = cv2.resize(img, (int(w0 * r), int(h0 * r)), interpolation=interp)
        img = np.stack([to_image(img,1,99), to_image(img,1,99), to_image(img,1,99)], axis=2)
        return img, (h0, w0), img.shape[:2]  # img, hw_original, hw_resized
    else:
        return self.imgs[index], self.img_hw0[index], self.img_hw[index]  # img, hw_original, hw_resized
def segment2box(segment, width=640, height=640):
    # Convert 1 segment label to 1 box label, applying inside-image constraint, i.e. (xy1, xy2, ...) to (xyxy)
    x, y = segment.T  # segment xy
    inside = (x >= 0) & (y >= 0) & (x <= width) & (y <= height)
    x, y, = x[inside], y[inside]
    return np.array([x.min(), y.min(), x.max(), y.max()]) if any(x) else np.zeros((1, 4))  # cls, xyxy
def resample_segments(segments, n=1000):
    # Up-sample an (n,2) segment
    for i, s in enumerate(segments):
        x = np.linspace(0, len(s) - 1, n)
        xp = np.arange(len(s))
        segments[i] = np.concatenate([np.interp(x, xp, s[:, i]) for i in range(2)]).reshape(2, -1).T  # segment xy
    return segments
def box_candidates(box1, box2, wh_thr=2, ar_thr=20, area_thr=0.1, eps=1e-16):  # box1(4,n), box2(4,n)
    # Compute candidate boxes: box1 before augment, box2 after augment, wh_thr (pixels), aspect_ratio_thr, area_ratio
    w1, h1 = box1[2] - box1[0], box1[3] - box1[1]
    w2, h2 = box2[2] - box2[0], box2[3] - box2[1]
    ar = np.maximum(w2 / (h2 + eps), h2 / (w2 + eps))  # aspect ratio
    return (w2 > wh_thr) & (h2 > wh_thr) & (w2 * h2 / (w1 * h1 + eps) > area_thr) & (ar < ar_thr)  # candidates

def random_perspective(img, targets=(), segments=(), degrees=10, translate=.1, scale=.1, shear=10, perspective=0.0,
                       border=(0, 0)):
    # torchvision.transforms.RandomAffine(degrees=(-10, 10), translate=(.1, .1), scale=(.9, 1.1), shear=(-10, 10))
    # targets = [cls, xyxy]

    height = img.shape[0] + border[0] * 2  # shape(h,w,c)
    width = img.shape[1] + border[1] * 2

    # Center
    C = np.eye(3)
    C[0, 2] = -img.shape[1] / 2  # x translation (pixels)
    C[1, 2] = -img.shape[0] / 2  # y translation (pixels)

    # Perspective
    P = np.eye(3)
    P[2, 0] = random.uniform(-perspective, perspective)  # x perspective (about y)
    P[2, 1] = random.uniform(-perspective, perspective)  # y perspective (about x)

    # Rotation and Scale
    R = np.eye(3)
    a = random.uniform(-degrees, degrees)
    # a += random.choice([-180, -90, 0, 90])  # add 90deg rotations to small rotations
    s = random.uniform(1 - scale, 1 + scale)
    # s = 2 ** random.uniform(-scale, scale)
    R[:2] = cv2.getRotationMatrix2D(angle=a, center=(0, 0), scale=s)

    # Shear
    S = np.eye(3)
    S[0, 1] = math.tan(random.uniform(-shear, shear) * math.pi / 180)  # x shear (deg)
    S[1, 0] = math.tan(random.uniform(-shear, shear) * math.pi / 180)  # y shear (deg)

    # Translation
    T = np.eye(3)
    T[0, 2] = random.uniform(0.5 - translate, 0.5 + translate) * width  # x translation (pixels)
    T[1, 2] = random.uniform(0.5 - translate, 0.5 + translate) * height  # y translation (pixels)

    # Combined rotation matrix
    M = T @ S @ R @ P @ C  # order of operations (right to left) is IMPORTANT
    if (border[0] != 0) or (border[1] != 0) or (M != np.eye(3)).any():  # image changed
        if perspective:
            img = cv2.warpPerspective(img, M, dsize=(width, height), borderValue=(114, 114, 114))
        else:  # affine
            img = cv2.warpAffine(img, M[:2], dsize=(width, height), borderValue=(114, 114, 114))

    # Visualize
    # import matplotlib.pyplot as plt
    # ax = plt.subplots(1, 2, figsize=(12, 6))[1].ravel()
    # ax[0].imshow(img[:, :, ::-1])  # base
    # ax[1].imshow(img2[:, :, ::-1])  # warped

    # Transform label coordinates
    n = len(targets)
    if n:
        use_segments = any(x.any() for x in segments)
        new = np.zeros((n, 4))
        if use_segments:  # warp segments
            segments = resample_segments(segments)  # upsample
            for i, segment in enumerate(segments):
                xy = np.ones((len(segment), 3))
                xy[:, :2] = segment
                xy = xy @ M.T  # transform
                xy = xy[:, :2] / xy[:, 2:3] if perspective else xy[:, :2]  # perspective rescale or affine

                # clip
                new[i] = segment2box(xy, width, height)

        else:  # warp boxes
            xy = np.ones((n * 4, 3))
            xy[:, :2] = targets[:, [1, 2, 3, 4, 1, 4, 3, 2]].reshape(n * 4, 2)  # x1y1, x2y2, x1y2, x2y1
            xy = xy @ M.T  # transform
            xy = (xy[:, :2] / xy[:, 2:3] if perspective else xy[:, :2]).reshape(n, 8)  # perspective rescale or affine

            # create new boxes
            x = xy[:, [0, 2, 4, 6]]
            y = xy[:, [1, 3, 5, 7]]
            new = np.concatenate((x.min(1), y.min(1), x.max(1), y.max(1))).reshape(4, n).T

            # clip
            new[:, [0, 2]] = new[:, [0, 2]].clip(0, width)
            new[:, [1, 3]] = new[:, [1, 3]].clip(0, height)

        # filter candidates
        i = box_candidates(box1=targets[:, 1:5].T * s, box2=new.T, area_thr=0.01 if use_segments else 0.10)
        targets = targets[i]
        targets[:, 1:5] = new[i]

    return img, targets
def xywhn2xyxy(x, w=640, h=640, padw=0, padh=0):
    # Convert nx4 boxes from [x, y, w, h] normalized to [x1, y1, x2, y2] where xy1=top-left, xy2=bottom-right
    y = x.clone() if isinstance(x, torch.Tensor) else np.copy(x)
    y[:, 0] = w * (x[:, 0] - x[:, 2] / 2) + padw  # top left x
    y[:, 1] = h * (x[:, 1] - x[:, 3] / 2) + padh  # top left y
    y[:, 2] = w * (x[:, 0] + x[:, 2] / 2) + padw  # bottom right x
    y[:, 3] = h * (x[:, 1] + x[:, 3] / 2) + padh  # bottom right y
    return y
def xyn2xy(x, w=640, h=640, padw=0, padh=0):
    # Convert normalized segments into pixel segments, shape (n,2)
    y = x.clone() if isinstance(x, torch.Tensor) else np.copy(x)
    y[:, 0] = w * x[:, 0] + padw  # top left x
    y[:, 1] = h * x[:, 1] + padh  # top left y
    return y
def load_mosaic(self, index):
    # loads images in a 4-mosaic

    labels4, segments4 = [], []
    s = self.img_size
    yc, xc = [int(random.uniform(-x, 2 * s + x)) for x in self.mosaic_border]  # mosaic center x, y
    indices = [index] + random.choices(self.indices, k=3)  # 3 additional image indices
    for i, index in enumerate(indices):
        # Load image
        img, _, (h, w) = load_image(self, index)

        # place img in img4
        if i == 0:  # top left
            img4 = np.full((s * 2, s * 2, img.shape[2]), 114, dtype=np.uint8)  # base image with 4 tiles
            x1a, y1a, x2a, y2a = max(xc - w, 0), max(yc - h, 0), xc, yc  # xmin, ymin, xmax, ymax (large image)
            x1b, y1b, x2b, y2b = w - (x2a - x1a), h - (y2a - y1a), w, h  # xmin, ymin, xmax, ymax (small image)
        elif i == 1:  # top right
            x1a, y1a, x2a, y2a = xc, max(yc - h, 0), min(xc + w, s * 2), yc
            x1b, y1b, x2b, y2b = 0, h - (y2a - y1a), min(w, x2a - x1a), h
        elif i == 2:  # bottom left
            x1a, y1a, x2a, y2a = max(xc - w, 0), yc, xc, min(s * 2, yc + h)
            x1b, y1b, x2b, y2b = w - (x2a - x1a), 0, w, min(y2a - y1a, h)
        elif i == 3:  # bottom right
            x1a, y1a, x2a, y2a = xc, yc, min(xc + w, s * 2), min(s * 2, yc + h)
            x1b, y1b, x2b, y2b = 0, 0, min(w, x2a - x1a), min(y2a - y1a, h)

        img4[y1a:y2a, x1a:x2a] = img[y1b:y2b, x1b:x2b]  # img4[ymin:ymax, xmin:xmax]
        padw = x1a - x1b
        padh = y1a - y1b

        # Labels
        labels, segments = self.labels[index].copy(), self.segments[index].copy()
        if labels.size:
            labels[:, 1:] = xywhn2xyxy(labels[:, 1:], w, h, padw, padh)  # normalized xywh to pixel xyxy format
            segments = [xyn2xy(x, w, h, padw, padh) for x in segments]
        labels4.append(labels)
        segments4.extend(segments)

    # Concat/clip labels
    labels4 = np.concatenate(labels4, 0)
    for x in (labels4[:, 1:], *segments4):
        np.clip(x, 0, 2 * s, out=x)  # clip when using random_perspective()
    # img4, labels4 = replicate(img4, labels4)  # replicate

    # Augment
    img4, labels4 = random_perspective(img4, labels4, segments4,
                                       degrees=self.hyp['degrees'],
                                       translate=self.hyp['translate'],
                                       scale=self.hyp['scale'],
                                       shear=self.hyp['shear'],
                                       perspective=self.hyp['perspective'],
                                       border=self.mosaic_border)  # border to remove

    return img4, labels4

def mosaic(self, images, labels, segments):
    # loads images in a 4-mosaic

    labels4, segments4 = [], []
    s = self.img_size
    yc, xc = [int(random.uniform(-x, 2 * s + x)) for x in self.mosaic_border]  # mosaic center x, y
    for i in range(4):
        
        # Load image
        img, _, (h, w) = images[i]

        # place img in img4
        if i == 0:  # top left
            img4 = np.full((s * 2, s * 2, img.shape[2]), 114, dtype=np.uint8)  # base image with 4 tiles
            x1a, y1a, x2a, y2a = max(xc - w, 0), max(yc - h, 0), xc, yc  # xmin, ymin, xmax, ymax (large image)
            x1b, y1b, x2b, y2b = w - (x2a - x1a), h - (y2a - y1a), w, h  # xmin, ymin, xmax, ymax (small image)
        elif i == 1:  # top right
            x1a, y1a, x2a, y2a = xc, max(yc - h, 0), min(xc + w, s * 2), yc
            x1b, y1b, x2b, y2b = 0, h - (y2a - y1a), min(w, x2a - x1a), h
        elif i == 2:  # bottom left
            x1a, y1a, x2a, y2a = max(xc - w, 0), yc, xc, min(s * 2, yc + h)
            x1b, y1b, x2b, y2b = w - (x2a - x1a), 0, w, min(y2a - y1a, h)
        elif i == 3:  # bottom right
            x1a, y1a, x2a, y2a = xc, yc, min(xc + w, s * 2), min(s * 2, yc + h)
            x1b, y1b, x2b, y2b = 0, 0, min(w, x2a - x1a), min(y2a - y1a, h)

        img4[y1a:y2a, x1a:x2a] = img[y1b:y2b, x1b:x2b]  # img4[ymin:ymax, xmin:xmax]
        padw = x1a - x1b
        padh = y1a - y1b

        # Labels
        label, segment = labels[i], segments[i]
        if label.size:
            label[:, 1:] = xywhn2xyxy(label[:, 1:], w, h, padw, padh)  # normalized xywh to pixel xyxy format
            segment = [xyn2xy(x, w, h, padw, padh) for x in segment]
        labels4.append(label)
        segments4.extend(segment)

    # Concat/clip labels
    labels4 = np.concatenate(labels4, 0)
    for x in (labels4[:, 1:], *segments4):
        np.clip(x, 0, 2 * s, out=x)  # clip when using random_perspective()
    # img4, labels4 = replicate(img4, labels4)  # replicate

    # Augment
    img4, labels4 = random_perspective(img4, labels4, segments4,
                                       degrees=self.hyp['degrees'],
                                       translate=self.hyp['translate'],
                                       scale=self.hyp['scale'],
                                       shear=self.hyp['shear'],
                                       perspective=self.hyp['perspective'],
                                       border=self.mosaic_border)  # border to remove

    return img4, labels4

img_formats = ['bmp', 'jpg', 'jpeg', 'png', 'tif', 'tiff', 'dng', 'webp']  # acceptable image suffixes
help_url = 'https://github.com/ultralytics/yolov5/wiki/Train-Custom-Data'
def img2label_paths(img_paths):
    # Define label paths as a function of image paths
    sa, sb = os.sep + 'images' + os.sep, os.sep + 'labels' + os.sep  # /images/, /labels/ substrings
    return ['txt'.join(x.replace(sa, sb, 1).rsplit(x.split('.')[-1], 1)) for x in img_paths]
def get_hash(files):
    # Returns a single hash value of a list of files
    return sum(os.path.getsize(f) for f in files if os.path.isfile(f))
def letterbox(img, new_shape=(640, 640), color=(114, 114, 114), auto=True, scaleFill=False, scaleup=True, stride=32):
    # Resize and pad image while meeting stride-multiple constraints
    shape = img.shape[:2]  # current shape [height, width]
    if isinstance(new_shape, int):
        new_shape = (new_shape, new_shape)

    # Scale ratio (new / old)
    r = min(new_shape[0] / shape[0], new_shape[1] / shape[1])
    if not scaleup:  # only scale down, do not scale up (for better test mAP)
        r = min(r, 1.0)

    # Compute padding
    ratio = r, r  # width, height ratios
    new_unpad = int(round(shape[1] * r)), int(round(shape[0] * r))
    dw, dh = new_shape[1] - new_unpad[0], new_shape[0] - new_unpad[1]  # wh padding
    if auto:  # minimum rectangle
        dw, dh = np.mod(dw, stride), np.mod(dh, stride)  # wh padding
    elif scaleFill:  # stretch
        dw, dh = 0.0, 0.0
        new_unpad = (new_shape[1], new_shape[0])
        ratio = new_shape[1] / shape[1], new_shape[0] / shape[0]  # width, height ratios

    dw /= 2  # divide padding into 2 sides
    dh /= 2

    if shape[::-1] != new_unpad:  # resize
        img = cv2.resize(img, new_unpad, interpolation=cv2.INTER_LINEAR)
    top, bottom = int(round(dh - 0.1)), int(round(dh + 0.1))
    left, right = int(round(dw - 0.1)), int(round(dw + 0.1))
    img = cv2.copyMakeBorder(img, top, bottom, left, right, cv2.BORDER_CONSTANT, value=color)  # add border
    return img, ratio, (dw, dh)
def augment_hsv(img, hgain=0.5, sgain=0.5, vgain=0.5):
    r = np.random.uniform(-1, 1, 3) * [hgain, sgain, vgain] + 1  # random gains
    hue, sat, val = cv2.split(cv2.cvtColor(img, cv2.COLOR_BGR2HSV))
    dtype = img.dtype  # uint8

    x = np.arange(0, 256, dtype=np.int16)
    lut_hue = ((x * r[0]) % 180).astype(dtype)
    lut_sat = np.clip(x * r[1], 0, 255).astype(dtype)
    lut_val = np.clip(x * r[2], 0, 255).astype(dtype)

    img_hsv = cv2.merge((cv2.LUT(hue, lut_hue), cv2.LUT(sat, lut_sat), cv2.LUT(val, lut_val))).astype(dtype)
    cv2.cvtColor(img_hsv, cv2.COLOR_HSV2BGR, dst=img)  # no return needed
def xyxy2xywh(x):
    # Convert nx4 boxes from [x1, y1, x2, y2] to [x, y, w, h] where xy1=top-left, xy2=bottom-right
    y = x.clone() if isinstance(x, torch.Tensor) else np.copy(x)
    y[:, 0] = (x[:, 0] + x[:, 2]) / 2  # x center
    y[:, 1] = (x[:, 1] + x[:, 3]) / 2  # y center
    y[:, 2] = x[:, 2] - x[:, 0]  # width
    y[:, 3] = x[:, 3] - x[:, 1]  # height
    return y
def segments2boxes(segments):
    # Convert segment labels to box labels, i.e. (cls, xy1, xy2, ...) to (cls, xywh)
    boxes = []
    for s in segments:
        x, y = s.T  # segment xy
        boxes.append([x.min(), y.min(), x.max(), y.max()])  # cls, xyxy
    return xyxy2xywh(np.array(boxes))  # cls, xywh

class LoadImagesAndLabels(Dataset):  # for training/testing
    def __init__(self, df, img_size=640, batch_size=16, augment=False, hyp=None, rect=False, image_weights=False,
                 cache_images=False, single_cls=False, stride=32, pad=0.0, prefix=''):
        self.img_size = img_size
        self.augment = augment
        self.hyp = hyp
        self.image_weights = image_weights
        self.rect = False if image_weights else rect
        self.mosaic = self.augment and not self.rect  # load 4 images at a time into a mosaic (only during training)
        self.mosaic_border = [-img_size // 2, -img_size // 2]
        self.stride = stride

        pos, neg = {}, {}
        for r, _df in tqdm(df.iterrows()):
            path_label = Path(_df.label)
            h,w = _df.h, _df.w
            if path_label.stat().st_size>0:
                label = np.loadtxt(path_label).reshape((-1,5))
                seg = []
                #pos.append( [img_dir / path_label.name.replace('.txt', '.png'), label] )
                pos[_df.image] = [_df.label, (h,w), label, seg]
            else:
                label = np.zeros((0,5))
                seg = []
                #neg.append( [img_dir / path_label.name.replace('.txt', '.png'), label] )
                neg[_df.image] = [_df.label, (h,w), label, seg]
        self.pos = [[item[0], *item[1]] for item in pos.items()] # 一旦Dictを作成してから、Listに変換するほうが早い。Appendが遅い？
        self.neg = [[item[0], *item[1]] for item in neg.items()]
        self.shuffle()
        
        # shapes = df[['w','h']].values
        
        if single_cls:
            for x in self.labels:
                x[:, 0] = 0

        n = self.__len__()#len(shapes)  # number of images
        # n = len(shapes)  # number of images
        bi = np.floor(np.arange(n) / batch_size).astype(int)  # batch index
        nb = bi[-1] + 1  # number of batches
        self.batch = bi  # batch index of image
        self.n = n
        #self.indices = range(n)

        # Rectangular Training
        if self.rect:
            # Sort by aspect ratio
            s = self.shapes  # wh
            ar = s[:, 1] / s[:, 0]  # aspect ratio
            irect = ar.argsort()
            self.img_files = [self.img_files[i] for i in irect]
            self.label_files = [self.label_files[i] for i in irect]
            self.labels = [self.labels[i] for i in irect]
            self.shapes = s[irect]  # wh
            ar = ar[irect]

            # Set training image shapes
            shapes = [[1, 1]] * nb
            for i in range(nb):
                ari = ar[bi == i]
                mini, maxi = ari.min(), ari.max()
                if maxi < 1:
                    shapes[i] = [maxi, 1]
                elif mini > 1:
                    shapes[i] = [1, 1 / mini]

            self.batch_shapes = np.ceil(np.array(shapes) * img_size / stride + pad).astype(np.int) * stride

        # Cache images into memory for faster training (WARNING: large datasets may exceed system RAM)
        self.imgs = [None] * n
    def shuffle(self): # NegativeのUndersampling。datasetをラベル有り無し画像で1:1になるようにする。
        # if len(self.neg)<len(self.pos):
        self.current_data = copy.deepcopy(self.pos+self.neg)
        # else:
        #     neg_sample = random.sample(self.neg, len(self.pos))
        #     self.current_data = copy.deepcopy(self.pos) + neg_sample
        self.img_files = [d[0] for d in self.current_data]
        self.label_files =[d[1] for d in self.current_data]
        self.labels =[d[3] for d in self.current_data]
        self.segments = [[] for _ in self.label_files]
        self.indices = range(len(self.current_data))

    def __len__(self):
        return len(self.img_files)

    # def __iter__(self):
    #     self.count = -1
    #     print('ran dataset iter')
    #     #self.shuffled_vector = np.random.permutation(self.nF) if self.augment else np.arange(self.nF)
    #     return self

    def __getitem__(self, index):
        index = self.indices[index]  # linear, shuffled, or image_weights

        hyp = self.hyp
        mosaic = self.mosaic and random.random() < hyp['mosaic']
        if mosaic:
            # Load mosaic
            img, labels = load_mosaic(self, index)
            shapes = None

            # MixUp https://arxiv.org/pdf/1710.09412.pdf
            if random.random() < hyp['mixup']:
                img2, labels2 = load_mosaic(self, random.randint(0, self.n - 1))
                r = np.random.beta(8.0, 8.0)  # mixup ratio, alpha=beta=8.0
                img = (img * r + img2 * (1 - r)).astype(np.uint8)
                labels = np.concatenate((labels, labels2), 0)

        else:
            # Load image
            img, (h0, w0), (h, w) = load_image(self, index)

            # Letterbox
            shape = self.batch_shapes[self.batch[index]] if self.rect else self.img_size  # final letterboxed shape
            img, ratio, pad = letterbox(img, shape, auto=False, scaleup=self.augment)
            shapes = (h0, w0), ((h / h0, w / w0), pad)  # for COCO mAP rescaling

            labels = self.labels[index].copy()
            if labels.size:  # normalized xywh to pixel xyxy format
                labels[:, 1:] = xywhn2xyxy(labels[:, 1:], ratio[0] * w, ratio[1] * h, padw=pad[0], padh=pad[1])

        if self.augment:
            # Augment imagespace
            if not mosaic:
                img, labels = random_perspective(img, labels,
                                                 degrees=hyp['degrees'],
                                                 translate=hyp['translate'],
                                                 scale=hyp['scale'],
                                                 shear=hyp['shear'],
                                                 perspective=hyp['perspective'])

            # Augment colorspace
            augment_hsv(img, hgain=hyp['hsv_h'], sgain=hyp['hsv_s'], vgain=hyp['hsv_v'])

            # Apply cutouts
            # if random.random() < 0.9:
            #     labels = cutout(img, labels)

        nL = len(labels)  # number of labels
        if nL:
            labels[:, 1:5] = xyxy2xywh(labels[:, 1:5])  # convert xyxy to xywh
            labels[:, [2, 4]] /= img.shape[0]  # normalized height 0-1
            labels[:, [1, 3]] /= img.shape[1]  # normalized width 0-1

        if self.augment:
            # flip up-down
            if random.random() < hyp['flipud']:
                img = np.flipud(img)
                if nL:
                    labels[:, 2] = 1 - labels[:, 2]

            # flip left-right
            if random.random() < hyp['fliplr']:
                img = np.fliplr(img)
                if nL:
                    labels[:, 1] = 1 - labels[:, 1]

        labels_out = torch.zeros((nL, 6))
        if nL:
            labels_out[:, 1:] = torch.from_numpy(labels)

        # Convert
        img = img[:, :, ::-1].transpose(2, 0, 1)  # BGR to RGB, to 3x416x416
        img = np.ascontiguousarray(img)

        return torch.from_numpy(img), labels_out, self.img_files[index], shapes

    @staticmethod
    def collate_fn(batch):
        img, label, path, shapes = zip(*batch)  # transposed
        for i, l in enumerate(label):
            l[:, 0] = i  # add target image index for build_targets()
        return torch.stack(img, 0), torch.cat(label, 0), path, shapes

    @staticmethod
    def collate_fn4(batch):
        img, label, path, shapes = zip(*batch)  # transposed
        n = len(shapes) // 4
        img4, label4, path4, shapes4 = [], [], path[:n], shapes[:n]

        ho = torch.tensor([[0., 0, 0, 1, 0, 0]])
        wo = torch.tensor([[0., 0, 1, 0, 0, 0]])
        s = torch.tensor([[1, 1, .5, .5, .5, .5]])  # scale
        for i in range(n):  # zidane torch.zeros(16,3,720,1280)  # BCHW
            i *= 4
            if random.random() < 0.5:
                im = F.interpolate(img[i].unsqueeze(0).float(), scale_factor=2., mode='bilinear', align_corners=False)[
                    0].type(img[i].type())
                l = label[i]
            else:
                im = torch.cat((torch.cat((img[i], img[i + 1]), 1), torch.cat((img[i + 2], img[i + 3]), 1)), 2)
                l = torch.cat((label[i], label[i + 1] + ho, label[i + 2] + wo, label[i + 3] + ho + wo), 0) * s
            img4.append(im)
            label4.append(l)

        for i, l in enumerate(label4):
            l[:, 0] = i  # add target image index for build_targets()

        return torch.stack(img4, 0), torch.cat(label4, 0), path4, shapes4


def collate_fn(batch):
    img, label, path, shapes = zip(*batch)  # transposed
    for i, l in enumerate(label):
        l[:, 0] = i  # add target image index for build_targets()
    return torch.stack(img, 0), torch.cat(label, 0), path, shapes
