# Supplementary material for: Utility of Same-Modality, Cross-Domain Transfer Learning for Malignant Bone Tumor Detection on Radiographs: A Multi-Faceted Performance Comparison with a Scratch-Trained Model
Source: Cancers (Basel). 2025 Sep 27;17(19):3144. doi: 10.3390/cancers17193144 (PMC12523960; doi:10.3390/cancers17193144)
Supplement: Supplementary file 1 [file cancers-17-03144-s001.zip › Software S2 model_yolo.py]

import numpy as np
import torch
import torch.nn as nn
import torch.nn.functional as F

class GhostConv(nn.Module):
    # Ghost Convolution https://github.com/huawei-noah/ghostnet
    def __init__(self, c1, c2, k=1, s=1, g=1, act=True):  # ch_in, ch_out, kernel, stride, groups
        super(GhostConv, self).__init__()
        c_ = c2 // 2  # hidden channels
        self.cv1 = Conv(c1, c_, k, s, None, g, act)
        self.cv2 = Conv(c_, c_, 5, 1, None, c_, act)

    def forward(self, x):
        y = self.cv1(x)
        return torch.cat([y, self.cv2(y)], 1)

class GhostBottleneck(nn.Module):
    # Ghost Bottleneck https://github.com/huawei-noah/ghostnet
    def __init__(self, c1, c2, k=3, s=1):  # ch_in, ch_out, kernel, stride
        super(GhostBottleneck, self).__init__()
        c_ = c2 // 2
        self.conv = nn.Sequential(GhostConv(c1, c_, 1, 1),  # pw
                                  DWConv(c_, c_, k, s, act=False) if s == 2 else nn.Identity(),  # dw
                                  GhostConv(c_, c2, 1, 1, act=False))  # pw-linear
        self.shortcut = nn.Sequential(DWConv(c1, c1, k, s, act=False),
                                      Conv(c1, c2, 1, 1, act=False)) if s == 2 else nn.Identity()

    def forward(self, x):
        return self.conv(x) + self.shortcut(x)

class MixConv2d(nn.Module):
    # Mixed Depthwise Conv https://arxiv.org/abs/1907.09595
    def __init__(self, c1, c2, k=(1, 3), s=1, equal_ch=True):
        super(MixConv2d, self).__init__()
        groups = len(k)
        if equal_ch:  # equal c_ per group
            i = torch.linspace(0, groups - 1E-6, c2).floor()  # c2 indices
            c_ = [(i == g).sum() for g in range(groups)]  # intermediate channels
        else:  # equal weight.numel() per group
            b = [c2] + [0] * groups
            a = np.eye(groups + 1, groups, k=-1)
            a -= np.roll(a, 1, axis=1)
            a *= np.array(k) ** 2
            a[0] = 1
            c_ = np.linalg.lstsq(a, b, rcond=None)[0].round()  # solve for equal weight indices, ax = b

        self.m = nn.ModuleList([nn.Conv2d(c1, int(c_[g]), k[g], s, k[g] // 2, bias=False) for g in range(groups)])
        self.bn = nn.BatchNorm2d(c2)
        self.act = nn.LeakyReLU(0.1, inplace=True)

    def forward(self, x):
        return x + self.act(self.bn(torch.cat([m(x) for m in self.m], 1)))

class CrossConv(nn.Module):
    # Cross Convolution Downsample
    def __init__(self, c1, c2, k=3, s=1, g=1, e=1.0, shortcut=False):
        # ch_in, ch_out, kernel, stride, groups, expansion, shortcut
        super(CrossConv, self).__init__()
        c_ = int(c2 * e)  # hidden channels
        self.cv1 = Conv(c1, c_, (1, k), (1, s))
        self.cv2 = Conv(c_, c2, (k, 1), (s, 1), g=g)
        self.add = shortcut and c1 == c2

    def forward(self, x):
        return x + self.cv2(self.cv1(x)) if self.add else self.cv2(self.cv1(x))

def autopad(k, p=None):  # kernel, padding
    # Pad to 'same'
    if p is None:
        p = k // 2 if isinstance(k, int) else [x // 2 for x in k]  # auto-pad
    return p


def DWConv(c1, c2, k=1, s=1, act=True):
    # Depthwise convolution
    return Conv(c1, c2, k, s, g=np.gcd(c1, c2), act=act)


class Conv(nn.Module):
    # Standard convolution
    def __init__(self, c1, c2, k=1, s=1, p=None, g=1, act=True):  # ch_in, ch_out, kernel, stride, padding, groups
        super(Conv, self).__init__()
        self.conv = nn.Conv2d(c1, c2, k, s, autopad(k, p), groups=g, bias=False)
        self.bn = nn.BatchNorm2d(c2)
        self.act = nn.SiLU() if act is True else (act if isinstance(act, nn.Module) else nn.Identity())

    def forward(self, x):
        return self.act(self.bn(self.conv(x)))

    def fuseforward(self, x):
        return self.act(self.conv(x))


class Bottleneck(nn.Module):
    # Standard bottleneck
    def __init__(self, c1, c2, shortcut=True, g=1, e=0.5):  # ch_in, ch_out, shortcut, groups, expansion
        super(Bottleneck, self).__init__()
        c_ = int(c2 * e)  # hidden channels
        self.cv1 = Conv(c1, c_, 1, 1)
        self.cv2 = Conv(c_, c2, 3, 1, g=g)
        self.add = shortcut and c1 == c2

    def forward(self, x):
        return x + self.cv2(self.cv1(x)) if self.add else self.cv2(self.cv1(x))


class BottleneckCSP(nn.Module):
    # CSP Bottleneck https://github.com/WongKinYiu/CrossStagePartialNetworks
    def __init__(self, c1, c2, n=1, shortcut=True, g=1, e=0.5):  # ch_in, ch_out, number, shortcut, groups, expansion
        super(BottleneckCSP, self).__init__()
        c_ = int(c2 * e)  # hidden channels
        self.cv1 = Conv(c1, c_, 1, 1)
        self.cv2 = nn.Conv2d(c1, c_, 1, 1, bias=False)
        self.cv3 = nn.Conv2d(c_, c_, 1, 1, bias=False)
        self.cv4 = Conv(2 * c_, c2, 1, 1)
        self.bn = nn.BatchNorm2d(2 * c_)  # applied to cat(cv2, cv3)
        self.act = nn.LeakyReLU(0.1, inplace=True)
        self.m = nn.Sequential(*[Bottleneck(c_, c_, shortcut, g, e=1.0) for _ in range(n)])

    def forward(self, x):
        y1 = self.cv3(self.m(self.cv1(x)))
        y2 = self.cv2(x)
        return self.cv4(self.act(self.bn(torch.cat((y1, y2), dim=1))))


class C3(nn.Module):
    # CSP Bottleneck with 3 convolutions
    def __init__(self, c1, c2, n=1, shortcut=True, g=1, e=0.5):  # ch_in, ch_out, number, shortcut, groups, expansion
        super(C3, self).__init__()
        c_ = int(c2 * e)  # hidden channels
        self.cv1 = Conv(c1, c_, 1, 1)
        self.cv2 = Conv(c1, c_, 1, 1)
        self.cv3 = Conv(2 * c_, c2, 1)  # act=FReLU(c2)
        self.m = nn.Sequential(*[Bottleneck(c_, c_, shortcut, g, e=1.0) for _ in range(n)])
        # self.m = nn.Sequential(*[CrossConv(c_, c_, 3, 1, g, 1.0, shortcut) for _ in range(n)])

    def forward(self, x):
        return self.cv3(torch.cat((self.m(self.cv1(x)), self.cv2(x)), dim=1))


class SPP(nn.Module):
    # Spatial pyramid pooling layer used in YOLOv3-SPP
    def __init__(self, c1, c2, k=(5, 9, 13)):
        super(SPP, self).__init__()
        c_ = c1 // 2  # hidden channels
        self.cv1 = Conv(c1, c_, 1, 1)
        self.cv2 = Conv(c_ * (len(k) + 1), c2, 1, 1)
        self.m = nn.ModuleList([nn.MaxPool2d(kernel_size=x, stride=1, padding=x // 2) for x in k])

    def forward(self, x):
        x = self.cv1(x)
        return self.cv2(torch.cat([x] + [m(x) for m in self.m], 1))


class Focus(nn.Module):
    # Focus wh information into c-space
    def __init__(self, c1, c2, k=1, s=1, p=None, g=1, act=True):  # ch_in, ch_out, kernel, stride, padding, groups
        super(Focus, self).__init__()
        self.conv = Conv(c1 * 4, c2, k, s, p, g, act)
        # self.contract = Contract(gain=2)

    def forward(self, x):  # x(b,c,w,h) -> y(b,4c,w/2,h/2)
        return self.conv(torch.cat([x[..., ::2, ::2], x[..., 1::2, ::2], x[..., ::2, 1::2], x[..., 1::2, 1::2]], 1))
        # return self.conv(self.contract(x))

class Concat(nn.Module):
    # Concatenate a list of tensors along dimension
    def __init__(self, dimension=1):
        super(Concat, self).__init__()
        self.d = dimension

    def forward(self, x):
        return torch.cat(x, self.d)

class Detect(nn.Module):
    stride = None  # strides computed during build
    export = False  # onnx export

    def __init__(self, nc=80, anchors=(), ch=()):  # detection layer
        super(Detect, self).__init__()
        self.nc = nc  # number of classes
        self.no = nc + 5  # number of outputs per anchor
        self.nl = len(anchors)  # number of detection layers
        self.na = len(anchors[0]) // 2  # number of anchors
        self.grid = [torch.zeros(1)] * self.nl  # init grid
        a = torch.tensor(anchors).float().view(self.nl, -1, 2)
        self.register_buffer('anchors', a)  # shape(nl,na,2)
        self.register_buffer('anchor_grid', a.clone().view(self.nl, 1, -1, 1, 1, 2))  # shape(nl,1,na,1,1,2)
        self.m = nn.ModuleList(nn.Conv2d(x, self.no * self.na, 1) for x in ch)  # output conv

    def forward(self, x):
        # x = x.copy()  # for profiling
        z = []  # inference output
        self.training |= self.export
        for i in range(self.nl):
            x[i] = self.m[i](x[i])  # conv
            bs, _, ny, nx = x[i].shape  # x(bs,255,20,20) to x(bs,3,20,20,85)
            x[i] = x[i].view(bs, self.na, self.no, ny, nx).permute(0, 1, 3, 4, 2).contiguous()

            if not self.training:  # inference
                if self.grid[i].shape[2:4] != x[i].shape[2:4]:
                    self.grid[i] = self._make_grid(nx, ny).to(x[i].device)

                y = x[i].sigmoid()
                y[..., 0:2] = (y[..., 0:2] * 2. - 0.5 + self.grid[i]) * self.stride[i]  # xy
                y[..., 2:4] = (y[..., 2:4] * 2) ** 2 * self.anchor_grid[i]  # wh
                z.append(y.view(bs, -1, self.no))

        return x if self.training else (torch.cat(z, 1), x)

    @staticmethod
    def _make_grid(nx=20, ny=20):
        yv, xv = torch.meshgrid([torch.arange(ny), torch.arange(nx)])
        return torch.stack((xv, yv), 2).view((1, 1, ny, nx, 2)).float()

def scale_img(img, ratio=1.0, same_shape=False, gs=32):  # img(16,3,256,416)
    # scales img(bs,3,y,x) by ratio constrained to gs-multiple
    if ratio == 1.0:
        return img
    else:
        h, w = img.shape[2:]
        s = (int(h * ratio), int(w * ratio))  # new size
        img = F.interpolate(img, size=s, mode='bilinear', align_corners=False)  # resize
        if not same_shape:  # pad/crop img
            h, w = [np.ceil(x * ratio / gs) * gs for x in (h, w)]
        return F.pad(img, [0, int(w - s[1]), 0, int(h - s[0])], value=0.447)  # value = imagenet mean

def fuse_conv_and_bn(conv, bn):
    # Fuse convolution and batchnorm layers https://tehnokv.com/posts/fusing-batchnorm-and-conv/
    fusedconv = nn.Conv2d(conv.in_channels,
                          conv.out_channels,
                          kernel_size=conv.kernel_size,
                          stride=conv.stride,
                          padding=conv.padding,
                          groups=conv.groups,
                          bias=True).requires_grad_(False).to(conv.weight.device)

    # prepare filters
    w_conv = conv.weight.clone().view(conv.out_channels, -1)
    w_bn = torch.diag(bn.weight.div(torch.sqrt(bn.eps + bn.running_var)))
    fusedconv.weight.copy_(torch.mm(w_bn, w_conv).view(fusedconv.weight.size()))

    # prepare spatial bias
    b_conv = torch.zeros(conv.weight.size(0), device=conv.weight.device) if conv.bias is None else conv.bias
    b_bn = bn.bias - bn.weight.mul(bn.running_mean).div(torch.sqrt(bn.running_var + bn.eps))
    fusedconv.bias.copy_(torch.mm(w_bn, b_conv.reshape(-1, 1)).reshape(-1) + b_bn)

    return fusedconv

class network(nn.Module):
    def __init__(self, ch_out, yolo='yolov5x'):
        super().__init__()
        if yolo=='yolov5x':
            c = [3, 80, 160, 320, 640, 1280]
            anchors =  [[10, 13, 16, 30, 33, 23], [30, 61, 62, 45, 59, 119], [116, 90, 156, 198, 373, 326]]
            architecture = [[-1, 1, 'Focus', [c[0], c[1], 3]],
                [-1, 1, 'Conv', [c[1], c[2], 3, 2]],
                [-1, 3, 'C3', [c[2], c[2], 4]],
                [-1, 1, 'Conv', [c[2], c[3], 3, 2]],
                [-1, 9, 'C3', [c[3], c[3], 12]],
                [-1, 1, 'Conv', [c[3], c[4], 3, 2]],
                [-1, 9, 'C3', [c[4], c[4], 12]],
                [-1, 1, 'Conv', [c[4], c[5], 3, 2]],
                [-1, 1, 'SPP', [c[5], c[5], [5, 9, 13]]],
                [-1, 3, 'C3', [c[5], c[5], 4, False]],
                [-1, 1, 'Conv', [c[5], c[4], 1, 1]],
                [-1, 1, 'nn.Upsample', [None, 2, 'nearest']],
                [[-1, 6], 1, 'Concat', [1]],
                [-1, 3, 'C3', [c[5], c[4], 4, False]],
                [-1, 1, 'Conv', [c[4], c[3], 1, 1]],
                [-1, 1, 'nn.Upsample', [None, 2, 'nearest']],
                [[-1, 4], 1, 'Concat', [1]],
                [-1, 3, 'C3', [c[4], c[3], 4, False]],
                [-1, 1, 'Conv', [c[3], c[3], 3, 2]],
                [[-1, 14], 1, 'Concat', [1]],
                [-1, 3, 'C3', [c[4], c[4], 4, False]],
                [-1, 1, 'Conv', [c[4], c[4], 3, 2]],
                [[-1, 10], 1, 'Concat', [1]],
                [-1, 3, 'C3', [c[5], c[5], 4, False]],
                [[17, 20, 23], 1, 'Detect', [ch_out, anchors, [c[3], c[4], c[5]]]]]
        elif yolo=='yolov5s':
            c = [3, 32, 64, 128, 256, 512]
            anchors =  [[10, 13, 16, 30, 33, 23], [30, 61, 62, 45, 59, 119], [116, 90, 156, 198, 373, 326]]
            architecture = [[-1, 1, 'Focus', [c[0], c[1], 3]],
                [-1, 1, 'Conv', [c[1], c[2], 3, 2]],
                [-1, 1, 'BottleneckCSP', [c[2], c[2], 1]],
                [-1, 1, 'Conv', [c[2], c[3], 3, 2]],
                [-1, 1, 'BottleneckCSP', [c[3], c[3], 3]],
                [-1, 1, 'Conv', [c[3], c[4], 3, 2]],
                [-1, 1, 'BottleneckCSP', [c[4], c[4], 3]],
                [-1, 1, 'Conv', [c[4], c[5], 3, 2]],
                [-1, 1, 'SPP', [c[5], c[5], [5, 9, 13]]],
                [-1, 1, 'BottleneckCSP', [c[5], c[5], 1, False]],
                [-1, 1, 'Conv', [c[5], c[4], 1, 1]],
                [-1, 1, 'nn.Upsample', [None, 2, 'nearest']],
                [[-1, 6], 1, 'Concat', [1]],
                [-1, 1, 'BottleneckCSP', [c[5], c[4], 1, False]],
                [-1, 1, 'Conv', [c[4], c[3], 1, 1]],
                [-1, 1, 'nn.Upsample', [None, 2, 'nearest']],
                [[-1, 4], 1, 'Concat', [1]],
                [-1, 1, 'BottleneckCSP', [c[4], c[3], 1, False]],
                [-1, 1, 'Conv', [c[3], c[3], 3, 2]],
                [[-1, 14], 1, 'Concat', [1]],
                [-1, 1, 'BottleneckCSP', [c[4], c[4], 1, False]],
                [-1, 1, 'Conv', [c[4], c[4], 3, 2]],
                [[-1, 10], 1, 'Concat', [1]],
                [-1, 1, 'BottleneckCSP', [c[5], c[5], 1, False]],
                [[17, 20, 23], 1, 'Detect', [ch_out, anchors, [c[3], c[4], c[5]]]]]
        layers, save = [], []
        for i, (f, n, m, args) in enumerate(architecture):
            _m = eval(m)(*args)
            n_param = sum([x.numel() for x in _m.parameters()]) 
            _m.i, _m.f, _m.type, _m.np = i, f, m, n_param
            save.extend(x % i for x in ([f] if isinstance(f, int) else f) if x != -1)  # append to savelist
            print('%3s%18s%3s%10.0f  %-40s%-30s' % (i, f, n, n_param, m, args))
            layers.append(_m)
        self.save = sorted(save)
        self.model = nn.Sequential(*layers)
        # Build strides, anchors
        m = self.model[-1]  # Detect()
        if isinstance(m, Detect):
            s = 256  # 2x min stride
            m.stride = torch.tensor([s / x.shape[-2] for x in self.forward(torch.zeros(1, c[0], s, s))])  # forward
            m.anchors /= m.stride.view(-1, 1, 1)
            self.stride = m.stride

    def fuse(self):  # fuse model Conv2d() + BatchNorm2d() layers
        print('Fusing layers... ')
        for m in self.model.modules():
            if type(m) is Conv and hasattr(m, 'bn'):
                m.conv = fuse_conv_and_bn(m.conv, m.bn)  # update conv
                delattr(m, 'bn')  # remove batchnorm
                m.forward = m.fuseforward  # update forward
        return self
        
    def forward(self, x, augment=False):
        if augment:
            img_size = x.shape[-2:]  # height, width
            s = [1, 0.83, 0.67]  # scales
            f = [None, 3, None]  # flips (2-ud, 3-lr)
            y = []  # outputs
            for si, fi in zip(s, f):
                xi = scale_img(x.flip(fi) if fi else x, si, gs=int(self.stride.max()))
                yi = self.forward_once(xi)[0]  # forward
                # cv2.imwrite(f'img_{si}.jpg', 255 * xi[0].cpu().numpy().transpose((1, 2, 0))[:, :, ::-1])  # save
                yi[..., :4] /= si  # de-scale
                if fi == 2:
                    yi[..., 1] = img_size[0] - yi[..., 1]  # de-flip ud
                elif fi == 3:
                    yi[..., 0] = img_size[1] - yi[..., 0]  # de-flip lr
                y.append(yi)
            return torch.cat(y, 1), None  # augmented inference, train
        else:
            return self.forward_once(x)  # single-scale inference, train

    def forward_once(self, x):
        y = []  # outputs
        for m in self.model:
            if m.f != -1:  # if not from previous layer
                x = y[m.f] if isinstance(m.f, int) else [x if j == -1 else y[j] for j in m.f]  # from earlier layers
            x = m(x)  # run
            y.append(x if m.i in self.save else None)  # save output
        return x
