# Supplementary material for: Utility of Same-Modality, Cross-Domain Transfer Learning for Malignant Bone Tumor Detection on Radiographs: A Multi-Faceted Performance Comparison with a Scratch-Trained Model
Source: Cancers (Basel). 2025 Sep 27;17(19):3144. doi: 10.3390/cancers17193144 (PMC12523960; doi:10.3390/cancers17193144)
Supplement: Supplementary file 1 [file cancers-17-03144-s001.zip › Software S3 test_yolo.py]

import argparse
import json
import os, sys
from pathlib import Path
from threading import Thread

import numpy as np
import torch
import yaml
from tqdm import tqdm
import csv
import matplotlib.pyplot as plt
import itertools
import sklearn
#from models.experimental import attempt_load
from utils.datasets import create_dataloader
from utils.general import coco80_to_coco91_class, check_dataset, check_file, check_img_size, check_requirements, \
    box_iou, non_max_suppression, scale_coords, xyxy2xywh, xywh2xyxy, set_logging, increment_path, colorstr
from utils.metrics import ap_per_class, ConfusionMatrix
from utils.plots import plot_images, output_to_target, plot_study_txt, test_plot_images
from utils.torch_utils import select_device, time_synchronized
from sklearn.metrics import roc_curve, auc, confusion_matrix, accuracy_score

def plot_confusion_matrix(cm, classes, output_file,
                          normalize=False,
                          title='Confusion matrix',
                          cmap=plt.cm.Blues):
    """
    This function prints and plots the confusion matrix.
    Normalization can be applied by setting `normalize=True`.
    """
    if normalize:
        cm = cm.astype('float') / cm.sum(axis=1)[:, np.newaxis]
        print("Normalized confusion matrix")
    else:
        print('Confusion matrix, without normalization')
 
    print(cm)
 
    plt.imshow(cm, interpolation='nearest', cmap=cmap)
    plt.title(title)
    plt.colorbar()
    tick_marks = np.arange(len(classes))
    plt.xticks(tick_marks, classes, rotation=45)
    plt.yticks(tick_marks, classes)
 
    fmt = '.2f' if normalize else 'd'
    thresh = cm.max() / 2.
    for i, j in itertools.product(range(cm.shape[0]), range(cm.shape[1])):
        plt.text(j, i, format(cm[i, j], fmt),
                 horizontalalignment="center",
                 color="white" if cm[i, j] > thresh else "black")
 
    plt.tight_layout()
    plt.ylabel('True label')
    plt.xlabel('Predicted label')
    plt.savefig(output_file)
    
def test(data,
         weights=None,
         batch_size=32,
         imgsz=640,
         conf_thres=0.001,
         iou_thres=0.6,  # for NMS
         save_json=False,
         single_cls=False,
         augment=False,
         verbose=False,
         model=None,
         dataloader=None,
         save_dir=Path(''),  # for saving images
         save_txt=False,  # for auto-labelling
         save_hybrid=False,  # for hybrid auto-labelling
         save_conf=False,  # save auto-label confidences
         plots=True,
         inference_plot=False, #1舞ずつ
         log_imgs=0,  # number of logged images
         compute_loss=None,
         nc=2,
         out_file_names=None):
    #out file のcheck
    # if out_file_names is not None:
    #     if len(dataloader)!=len(out_file_names):
    #         sys.stop()
    
    # Initialize/load model and set device
    training = model is not None
    if training:  # called by train.py
        device = next(model.parameters()).device  # get model device

    else:  # called directly
        set_logging()
        device = select_device(opt.device, batch_size=batch_size)

        # Directories
        save_dir = Path(increment_path(Path(opt.project) / opt.name, exist_ok=opt.exist_ok))  # increment run
        (save_dir / 'labels' if save_txt else save_dir).mkdir(parents=True, exist_ok=True)  # make dir

        # Load model
        #model = attempt_load(weights, map_location=device)  # load FP32 model
        gs = max(int(model.stride.max()), 32)  # grid size (max stride)
        imgsz = check_img_size(imgsz, s=gs)  # check img_size

        # Multi-GPU disabled, incompatible with .half() https://github.com/ultralytics/yolov5/issues/99
        # if device.type != 'cpu' and torch.cuda.device_count() > 1:
        #     model = nn.DataParallel(model)

    # Half
    half = device.type != 'cpu'  # half precision only supported on CUDA
    if half:
        model.half()

    # Configure
    model.eval()
    # is_coco = data.endswith('coco.yaml')  # is COCO dataset
    # with open(data) as f:
    #     data = yaml.load(f, Loader=yaml.SafeLoader)  # model dict
    # check_dataset(data)  # check
    # nc = 1 if single_cls else int(data['nc'])  # number of classes
    iouv = torch.linspace(0.5, 0.95, 10).to(device)  # iou vector for mAP@0.5:0.95
    niou = iouv.numel()

    # Logging
    log_imgs, wandb = min(log_imgs, 100), None  # ceil
    try:
        import wandb  # Weights & Biases
    except ImportError:
        log_imgs = 0

    # Dataloader
    # if not training:
    #     if device.type != 'cpu':
    #         model(torch.zeros(1, 3, imgsz, imgsz).to(device).type_as(next(model.parameters())))  # run once
    #     task = opt.task if opt.task in ('train', 'val', 'test') else 'val'  # path to train/val/test images
    #     dataloader = create_dataloader(data[task], imgsz, batch_size, gs, opt, pad=0.5, rect=True,
    #                                    prefix=colorstr(f'{task}: '))[0]

    seen = 0
    confusion_matrix = ConfusionMatrix(nc=nc)
    names = {k: v for k, v in enumerate(model.names if hasattr(model, 'names') else model.module.names)}
    coco91class = coco80_to_coco91_class()
    s = ('%20s' + '%12s' * 6) % ('Class', 'Images', 'Labels', 'P', 'R', 'mAP@.5', 'mAP@.5:.95')
    p, r, f1, mp, mr, map50, map, t0, t1 = 0., 0., 0., 0., 0., 0., 0., 0., 0.
    loss = torch.zeros(3, device=device)
    jdict, stats, ap, ap_class, wandb_images = [], [], [], [], []
    labs, pred0 = [], []
    results = [['filename','label','score']]
    cnt = 0
    for batch_i, (img, targets, paths, shapes) in enumerate(tqdm(dataloader, desc=s)):
        img = img.to(device, non_blocking=True)
        img = img.half() if half else img.float()  # uint8 to fp16/32
        img /= 255.0  # 0 - 255 to 0.0 - 1.0
        targets = targets.to(device)
        nb, _, height, width = img.shape  # batch size, channels, height, width

        with torch.no_grad():
            # Run model
            t = time_synchronized()
            out, train_out = model(img, augment=augment)  # inference and training outputs
            t0 += time_synchronized() - t

            # Compute loss
            if compute_loss:
                loss += compute_loss([x.float() for x in train_out], targets)[1][:3]  # box, obj, cls
            
            #AUC
            for si, pred in enumerate(out):
                labels = targets[targets[:, 0] == si, 1:]
                nl = len(labels)
                score = pred[...,4].cpu().numpy().max()
                if nl:
                    lab = 1
                else:
                    lab = 0
                labs.append(lab)
                pred0.append(score)
                results.append([paths[si],lab,score])
            
            # Run NMS
            targets[:, 2:] *= torch.Tensor([width, height, width, height]).to(device)  # to pixels
            lb = [targets[targets[:, 0] == i, 1:] for i in range(nb)] if save_hybrid else []  # for autolabelling
            t = time_synchronized()
            out = non_max_suppression(out, conf_thres=conf_thres, iou_thres=iou_thres, labels=lb, multi_label=True)
            t1 += time_synchronized() - t

        # Statistics per image
        for si, pred in enumerate(out):
            labels = targets[targets[:, 0] == si, 1:]
            nl = len(labels)
            tcls = labels[:, 0].tolist() if nl else []  # target class
            path = Path(paths[si])
            seen += 1

            if len(pred) == 0:
                if nl:
                    stats.append((torch.zeros(0, niou, dtype=torch.bool), torch.Tensor(), torch.Tensor(), tcls))
                continue

            # Predictions
            predn = pred.clone()
            scale_coords(img[si].shape[1:], predn[:, :4], shapes[si][0], shapes[si][1])  # native-space pred

            # Append to text file
            if save_txt:
                gn = torch.tensor(shapes[si][0])[[1, 0, 1, 0]]  # normalization gain whwh
                for *xyxy, conf, cls in predn.tolist():
                    xywh = (xyxy2xywh(torch.tensor(xyxy).view(1, 4)) / gn).view(-1).tolist()  # normalized xywh
                    line = (cls, *xywh, conf) if save_conf else (cls, *xywh)  # label format
                    with open(save_dir / 'labels' / (path.stem + '.txt'), 'a') as f:
                        f.write(('%g ' * len(line)).rstrip() % line + '\n')

            # W&B logging
            if plots and len(wandb_images) < log_imgs:
                box_data = [{"position": {"minX": xyxy[0], "minY": xyxy[1], "maxX": xyxy[2], "maxY": xyxy[3]},
                             "class_id": int(cls),
                             "box_caption": "%s %.3f" % (names[cls], conf),
                             "scores": {"class_score": conf},
                             "domain": "pixel"} for *xyxy, conf, cls in pred.tolist()]
                boxes = {"predictions": {"box_data": box_data, "class_labels": names}}  # inference-space
                wandb_images.append(wandb.Image(img[si], boxes=boxes, caption=path.name))

            # Append to pycocotools JSON dictionary
            if save_json:
                # [{"image_id": 42, "category_id": 18, "bbox": [258.15, 41.29, 348.26, 243.78], "score": 0.236}, ...
                image_id = int(path.stem) if path.stem.isnumeric() else path.stem
                box = xyxy2xywh(predn[:, :4])  # xywh
                box[:, :2] -= box[:, 2:] / 2  # xy center to top-left corner
                for p, b in zip(pred.tolist(), box.tolist()):
                    jdict.append({'image_id': image_id,
                                  'category_id': int(p[5]),
                                  'bbox': [round(x, 3) for x in b],
                                  'score': round(p[4], 5)})

            # Assign all predictions as incorrect
            correct = torch.zeros(pred.shape[0], niou, dtype=torch.bool, device=device)
            if nl:
                detected = []  # target indices
                tcls_tensor = labels[:, 0]

                # target boxes
                tbox = xywh2xyxy(labels[:, 1:5])
                scale_coords(img[si].shape[1:], tbox, shapes[si][0], shapes[si][1])  # native-space labels
                if plots:
                    confusion_matrix.process_batch(predn, torch.cat((labels[:, 0:1], tbox), 1))

                # Per target class
                for cls in torch.unique(tcls_tensor):
                    ti = (cls == tcls_tensor).nonzero(as_tuple=False).view(-1)  # prediction indices
                    pi = (cls == pred[:, 5]).nonzero(as_tuple=False).view(-1)  # target indices

                    # Search for detections
                    if pi.shape[0]:
                        # Prediction to target ious
                        ious, i = box_iou(predn[pi, :4], tbox[ti]).max(1)  # best ious, indices

                        # Append detections
                        detected_set = set()
                        for j in (ious > iouv[0]).nonzero(as_tuple=False):
                            d = ti[i[j]]  # detected target
                            if d.item() not in detected_set:
                                detected_set.add(d.item())
                                detected.append(d)
                                correct[pi[j]] = ious[j] > iouv  # iou_thres is 1xn
                                if len(detected) == nl:  # all targets already located in image
                                    break

            # Append statistics (correct, conf, pcls, tcls)
            stats.append((correct.cpu(), pred[:, 4].cpu(), pred[:, 5].cpu(), tcls))

        # Plot images
        if plots and batch_i < 3:
            # f = save_dir / f'test_batch{batch_i}_labels.jpg'  # labels
            f = save_dir +'/'+ f'test_batch{batch_i}_labels.jpg'  # labels
            Thread(target=plot_images, args=(img, targets, paths, f, names), daemon=True).start()
            # f = save_dir / f'test_batch{batch_i}_pred.jpg'  # predictions
            f = save_dir +'/'+ f'test_batch{batch_i}_pred.jpg'  # predictions
            Thread(target=plot_images, args=(img, output_to_target(out), paths, f, names), daemon=True).start()
        
        if inference_plot:
            save_test_dir = save_dir +'/inference'
            os.makedirs(save_test_dir,exist_ok=True)
            targets_y=output_to_target(out)
            for i in range(len(img)):
                if out_file_names is not None:
                    os.makedirs(os.path.dirname(save_test_dir+'/'+out_file_names[cnt]),exist_ok=True)
                    f = save_test_dir +'/'+ out_file_names[cnt]
                else:
                    f = save_test_dir +'/'+ f'test_{cnt}.png'  # labels
                cnt+=1
                Thread(target=test_plot_images, args=(img[i:i+1], targets_y[targets_y[:, 0] == i], targets[targets[:, 0] == i], paths[i:i+1], f, names), daemon=True).start()
                

    if True:
        fpr, tpr, thresholds = roc_curve(np.array(labs),np.array(pred0))
        auc0 = auc(fpr, tpr)
        print('AUC: {}'.format(auc0))
        #yoden
        yoden = tpr + (1-fpr)
        print('TPR: {}'.format(tpr[np.where(yoden==yoden.max())[0]]))
        print('1-FPR: {}'.format(1-fpr[np.where(yoden==yoden.max())[0]]))
        # print(labs)
        # print(pred0)
        f0 = open('results.csv', 'w', newline='')
        writer = csv.writer(f0)
        writer.writerows(results)
        f0.close()
        
        fig = plt.figure(figsize=(6, 6), dpi=108)
        plt.plot(fpr, tpr, marker='o', label='{} (auc = %.3f)'.format('YOLOv5')%auc0)
        plt.legend()
        plt.xlabel('FPR: False positive rate')
        plt.ylabel('TPR: True positive rate')
        plt.grid()
        plt.savefig(save_dir+'/ROC_{}.png'.format('YOLOv5'))


        yoden = tpr-fpr
        ind = np.where(yoden==yoden.max())
        th = thresholds[ind]
        
        pred1_fix = pred0>=th
        sens = ((np.array(pred1_fix)==1)&(np.array(labs)==1)).sum() / (np.array(labs)==1).sum()
        spec = ((np.array(pred1_fix)==0)&(np.array(labs)==0)).sum() / (np.array(labs)==0).sum()
        print(sens,spec)
        #check
        yoden_ = sens+spec-1
    
        #CM
        cm = sklearn.metrics.confusion_matrix(np.array(labs), np.array(pred1_fix))
        accuracy=accuracy_score(np.array(labs), np.array(pred1_fix))
        title="overall accuracy: %.3f\nsensitivity: %.3f\nspecificity: %.3f"%(accuracy,sens,spec)
        plot_confusion_matrix(cm, classes=['Negative','Positive'],output_file=save_dir+'/CM.png', normalize=False,title=title)
        plt.show()


    # Compute statistics
    stats = [np.concatenate(x, 0) for x in zip(*stats)]  # to numpy
    if len(stats) and stats[0].any():
        p, r, ap, f1, ap_class = ap_per_class(*stats, plot=plots, save_dir=save_dir, names=names)
        ap50, ap = ap[:, 0], ap.mean(1)  # AP@0.5, AP@0.5:0.95
        mp, mr, map50, map = p.mean(), r.mean(), ap50.mean(), ap.mean()
        nt = np.bincount(stats[3].astype(np.int64), minlength=nc)  # number of targets per class
    else:
        nt = torch.zeros(1)

    # Print results
    pf = '%20s' + '%12i' * 2 + '%12.3g' * 4  # print format
    print(pf % ('all', seen, nt.sum(), mp, mr, map50, map))

    # Print results per class
    if (verbose or (nc < 50 and not training)) and nc > 1 and len(stats):
        for i, c in enumerate(ap_class):
            print(pf % (names[c], seen, nt[c], p[i], r[i], ap50[i], ap[i]))

    # Print speeds
    t = tuple(x / seen * 1E3 for x in (t0, t1, t0 + t1)) + (imgsz, imgsz, batch_size)  # tuple
    if not training:
        print('Speed: %.1f/%.1f/%.1f ms inference/NMS/total per %gx%g image at batch-size %g' % t)

    # Plots
    if plots:
        confusion_matrix.plot(save_dir=save_dir, names=list(names.values()))
        if wandb and wandb.run:
            val_batches = [wandb.Image(str(f), caption=f.name) for f in sorted(save_dir.glob('test*.jpg'))]
            wandb.log({"Images": wandb_images, "Validation": val_batches}, commit=False)

    # Save JSON
    if save_json and len(jdict):
        w = Path(weights[0] if isinstance(weights, list) else weights).stem if weights is not None else ''  # weights
        anno_json = '../coco/annotations/instances_val2017.json'  # annotations json
        pred_json = str(save_dir / f"{w}_predictions.json")  # predictions json
        print('\nEvaluating pycocotools mAP... saving %s...' % pred_json)
        with open(pred_json, 'w') as f:
            json.dump(jdict, f)

        try:  # https://github.com/cocodataset/cocoapi/blob/master/PythonAPI/pycocoEvalDemo.ipynb
            from pycocotools.coco import COCO
            from pycocotools.cocoeval import COCOeval

            anno = COCO(anno_json)  # init annotations api
            pred = anno.loadRes(pred_json)  # init predictions api
            eval = COCOeval(anno, pred, 'bbox')
            eval.evaluate()
            eval.accumulate()
            eval.summarize()
            map, map50 = eval.stats[:2]  # update results (mAP@0.5:0.95, mAP@0.5)
        except Exception as e:
            print(f'pycocotools unable to run: {e}')

    # Return results
    model.float()  # for training
    if not training:
        s = f"\n{len(list(save_dir.glob('labels/*.txt')))} labels saved to {save_dir / 'labels'}" if save_txt else ''
        print(f"Results saved to {save_dir}{s}")
    maps = np.zeros(nc) + map
    for i, c in enumerate(ap_class):
        maps[c] = ap[i]
    return (mp, mr, map50, map, *(loss.cpu() / len(dataloader)).tolist()), maps, t


if __name__ == '__main__':
    parser = argparse.ArgumentParser(prog='test.py')
    parser.add_argument('--weights', nargs='+', type=str, default='yolov5s.pt', help='model.pt path(s)')
    parser.add_argument('--data', type=str, default='data/coco128.yaml', help='*.data path')
    parser.add_argument('--batch-size', type=int, default=32, help='size of each image batch')
    parser.add_argument('--img-size', type=int, default=640, help='inference size (pixels)')
    parser.add_argument('--conf-thres', type=float, default=0.001, help='object confidence threshold')
    parser.add_argument('--iou-thres', type=float, default=0.6, help='IOU threshold for NMS')
    parser.add_argument('--task', default='val', help='train, val, test, speed or study')
    parser.add_argument('--device', default='', help='cuda device, i.e. 0 or 0,1,2,3 or cpu')
    parser.add_argument('--single-cls', action='store_true', help='treat as single-class dataset')
    parser.add_argument('--augment', action='store_true', help='augmented inference')
    parser.add_argument('--verbose', action='store_true', help='report mAP by class')
    parser.add_argument('--save-txt', action='store_true', help='save results to *.txt')
    parser.add_argument('--save-hybrid', action='store_true', help='save label+prediction hybrid results to *.txt')
    parser.add_argument('--save-conf', action='store_true', help='save confidences in --save-txt labels')
    parser.add_argument('--save-json', action='store_true', help='save a cocoapi-compatible JSON results file')
    parser.add_argument('--project', default='runs/test', help='save to project/name')
    parser.add_argument('--name', default='exp', help='save to project/name')
    parser.add_argument('--exist-ok', action='store_true', help='existing project/name ok, do not increment')
    opt = parser.parse_args()
    opt.save_json |= opt.data.endswith('coco.yaml')
    opt.data = check_file(opt.data)  # check file
    print(opt)
    check_requirements()

    if opt.task in ('train', 'val', 'test'):  # run normally
        test(opt.data,
             opt.weights,
             opt.batch_size,
             opt.img_size,
             opt.conf_thres,
             opt.iou_thres,
             opt.save_json,
             opt.single_cls,
             opt.augment,
             opt.verbose,
             save_txt=opt.save_txt | opt.save_hybrid,
             save_hybrid=opt.save_hybrid,
             save_conf=opt.save_conf,
             )

    elif opt.task == 'speed':  # speed benchmarks
        for w in opt.weights:
            test(opt.data, w, opt.batch_size, opt.img_size, 0.25, 0.45, save_json=False, plots=False)

    elif opt.task == 'study':  # run over a range of settings and save/plot
        # python test.py --task study --data coco.yaml --iou 0.7 --weights yolov5s.pt yolov5m.pt yolov5l.pt yolov5x.pt
        x = list(range(256, 1536 + 128, 128))  # x axis (image sizes)
        for w in opt.weights:
            f = f'study_{Path(opt.data).stem}_{Path(w).stem}.txt'  # filename to save to
            y = []  # y axis
            for i in x:  # img-size
                print(f'\nRunning {f} point {i}...')
                r, _, t = test(opt.data, w, opt.batch_size, i, opt.conf_thres, opt.iou_thres, opt.save_json,
                               plots=False)
                y.append(r + t)  # results and times
            np.savetxt(f, y, fmt='%10.4g')  # save
        os.system('zip -r study.zip study_*.txt')
        plot_study_txt(x=x)  # plot
