# Supplementary material for: Utility of Same-Modality, Cross-Domain Transfer Learning for Malignant Bone Tumor Detection on Radiographs: A Multi-Faceted Performance Comparison with a Scratch-Trained Model
Source: Cancers (Basel). 2025 Sep 27;17(19):3144. doi: 10.3390/cancers17193144 (PMC12523960; doi:10.3390/cancers17193144)
Supplement: Supplementary file 1 [file cancers-17-03144-s001.zip › Software S4 inference.py]

import numpy as np
import torch
import torch.nn as nn
import torch.nn.functional as F
import test_yolo as test
import copy, sys, os
import model_yolo
import logging
from dataset_yolo2_for_test import LoadImagesAndLabels
import pandas as pd
from utils.loss import ComputeLoss
import tqdm
import pathlib

ROOT_DIR = r'.'
SAVE_DIR = ROOT_DIR + r'\inference' 
pathlib.Path(SAVE_DIR).mkdir(exist_ok=True)

try:  # Mixed precision training https://github.com/NVIDIA/apex
    if torch.cuda.is_available():
        import torch.cuda.amp
        MIXED_PRECISION = True
    else:
        MIXED_PRECISION = False
except:
    print('Pytorch>=1.6 is recommended for faster mixed precision training')
    MIXED_PRECISION = False  # not installed

class build_trainer():
    def __init__(self, network):
        self.device = torch.device('cuda' if torch.cuda.is_available() else 'cpu')
        self.phase = 'train'
        #self.network = PLSnet(2, 1)
        self.network = network
        #self.init_weights(self.network)
        #self.optimizer = torch.optim.Adam(self.network.parameters(), lr=0.002, betas=[0.9, 0.999])
        self.i = 0
        #self.optimizer = pytorch_lamb.Lamb(self.network.parameters(), lr=0.002, betas=(.9, .999), adam=True)
        #self.optimizer = pytorch_lamb.LARS(self.network.parameters(), lr=0.1, momentum=0.9, weight_decay=5e-4, eta=0.001, max_epoch=200)
        self.network.to(self.device)
        if MIXED_PRECISION:
            self.scaler = torch.cuda.amp.GradScaler(enabled=True)
    def __call__(self,*inputs):
        if self.network.training:
            return self.network(*inputs)
        else:
            with torch.no_grad():
                return self.network(*inputs)
    def train(self):
        self.network.train()
    def eval(self):
        self.network.eval()
    def set_lr(self, new_lr):
        for g in self.optimizer.param_groups:
            g['lr'] = new_lr
    def init_weights(self, m):
        for child in m.children():
            if isinstance(child, torch.nn.Module):
                if hasattr(child, 'weight'):
                    torch.nn.init.normal_(child.weight, 0.0, 0.01)
                    #torch.nn.init.xavier_normal_(child.weight) # sqrt(1/前の層のノード数)　を標準偏差とする。Xivier初期化
                    #torch.nn.init.kaiming_normal_(child.weight) # sqrt(2/前の層のノード数)　を標準偏差とする。He初期化
                if hasattr(child, 'bias'):
                    if child.bias is not None: torch.nn.init.normal_(child.bias, 0.0, 0.01)
                self.init_weights(child)
    def update(self, loss, do_step=True): # 勾配を貯めたい場合は do_step = False　にする。
        if self.network.training:
            self.i += 1
            if MIXED_PRECISION:
                self.scaler.scale(loss).backward()
                if do_step:
                    self.scaler.step(self.optimizer)
                    self.scaler.update()
                    self.optimizer.zero_grad()
            else:
                loss.backward()
                if do_step:
                    self.optimizer.step()
                    self.optimizer.zero_grad()
    def save(self, fn=None):
        _fn = 'network_params.pth' if fn is None else fn
        torch.save(self.network.state_dict(), _fn)
    def load(self, fn=None, strict=True):
        _fn = 'network_params.pth' if fn is None else fn
        state_dict = torch.load(_fn)
        if not strict:
            state_dict = {k: v for k, v in state_dict.items() if self.network.state_dict()[k].numel() == v.numel()}
        self.network.load_state_dict(torch.load(_fn), strict=strict)
    def gradient_penalty(self, loss): # 勾配の二乗をロスに加えるサンプルコード。 torch.cuda.ampが使えるときに使用可能
        grad_params = torch.autograd.grad(loss, self.network.parameters(), create_graph=True)
        grad_norm = 0
        for grad in grad_params:
            grad_norm += grad.pow(2).sum()
        grad_norm = grad_norm.sqrt()
        loss = loss + grad_norm

def copy_attr(a, b, include=(), exclude=()):
    # Copy attributes from b to a, options to only include [...] and to exclude [...]
    for k, v in b.__dict__.items():
        if (len(include) and k not in include) or k.startswith('_') or k in exclude:
            continue
        else:
            setattr(a, k, v)
def is_parallel(model):
    return type(model) in (nn.parallel.DataParallel, nn.parallel.DistributedDataParallel)

class ModelEMA:
    """ Model Exponential Moving Average from https://github.com/rwightman/pytorch-image-models
    Keep a moving average of everything in the model state_dict (parameters and buffers).
    This is intended to allow functionality like
    https://www.tensorflow.org/api_docs/python/tf/train/ExponentialMovingAverage
    A smoothed version of the weights is necessary for some training schemes to perform well.
    This class is sensitive where it is initialized in the sequence of model init,
    GPU assignment and distributed training wrappers.
    """

    def __init__(self, model, decay=0.9999, updates=0):
        # Create EMA
        self.ema = copy.deepcopy(model.module if is_parallel(model) else model).eval()  # FP32 EMA
        # if next(model.parameters()).device.type != 'cpu':
        #     self.ema.half()  # FP16 EMA
        self.updates = updates  # number of EMA updates
        self.decay = lambda x: decay * (1 - np.exp(-x / 2000))  # decay exponential ramp (to help early epochs)
        for p in self.ema.parameters():
            p.requires_grad_(False)

    def update(self, model):
        # Update EMA parameters
        with torch.no_grad():
            self.updates += 1
            d = self.decay(self.updates)

            msd = model.module.state_dict() if is_parallel(model) else model.state_dict()  # model state_dict
            for k, v in self.ema.state_dict().items():
                if v.dtype.is_floating_point:
                    v *= d
                    v += (1. - d) * msd[k].detach()

    def update_attr(self, model, include=(), exclude=('process_group', 'reducer')):
        # Update EMA attributes
        copy_attr(self.ema, model, include, exclude)

hyp = {'lr0': 0.01,
     'lrf': 0.2,
     'momentum': 0.937,
     'weight_decay': 0.0005,
     'warmup_epochs': 3.0,
     'warmup_momentum': 0.8,
     'warmup_bias_lr': 0.1,
     'box': 0.05,
     'cls': 0.5,
     'cls_pw': 1.0,
     'obj': 1.0,
     'obj_pw': 1.0,
     'iou_t': 0.2,
     'anchor_t': 4.0,
     'fl_gamma': 0.0,
     'hsv_h': 0.015,
     'hsv_s': 0.7,
     'hsv_v': 0.4,
     'degrees': 0.0,
     'translate': 0.1,
     'scale': 0.5,
     'shear': 0.0,
     'perspective': 0.0,
     'flipud': 0.0,
     'fliplr': 0.5,
     'mosaic': 1.0,
     'mixup': 0.5}
class Sample:
    adam=False
    batch_size=8
    bucket=''
    cache_images=False
    cfg=''
    device=''
    entity=None
    epochs=100#40
    evolve=False
    exist_ok=False
    global_rank=-1
    image_weights=False
    img_size=[512,512]#[768, 768]
    linear_lr=False
    local_rank=-1
    log_artifacts=False
    log_imgs=16
    multi_scale=False
    name='exp'
    noautoanchor=False
    nosave=False
    notest=False
    quad=False
    rect=False
    resume=False
    single_cls=False
    sync_bn=False
    total_batch_size=8
    weights='weights/yolov5x.pt'
    workers=8
    world_size=1
logger = logging.getLogger(__name__)
def set_optimizer(trainer):
    pg0, pg1, pg2 = [], [], []  # optimizer parameter groups
    for k, v in trainer.network.named_modules():
        if hasattr(v, 'bias') and isinstance(v.bias, nn.Parameter):
            pg2.append(v.bias)  # biases
        if isinstance(v, nn.BatchNorm2d):
            pg0.append(v.weight)  # no decay
        elif hasattr(v, 'weight') and isinstance(v.weight, nn.Parameter):
            pg1.append(v.weight)  # apply decay
            
    optimizer = torch.optim.SGD(pg0, lr=0.01, momentum=0.937, nesterov=True)
    optimizer.add_param_group({'params': pg1, 'weight_decay': 0.0005})  # add pg1 with weight_decay
    optimizer.add_param_group({'params': pg2})  # add pg2 (biases)
    trainer.optimizer = optimizer
def set_scheduler(trainer, epochs):
    def one_cycle(y1=0.0, y2=1.0, steps=100):
        # lambda function for sinusoidal ramp from y1 to y2
        return lambda x: ((1 - np.cos(x * np.pi / steps)) / 2) * (y2 - y1) + y1

    lf = one_cycle(1, 0.2, epochs)  # cosine 1->hyp['lrf']
    scheduler = torch.optim.lr_scheduler.LambdaLR(trainer.optimizer, lr_lambda=lf)
    trainer.scheduler = scheduler
    def warmup(ni, epoch):
        xi = [0, 1000]  # x interp
        for j, x in enumerate(trainer.optimizer.param_groups):
            # bias lr falls from 0.1 to lr0, all other lrs rise from 0.0 to lr0
            x['lr'] = np.interp(ni, xi, [0.1 if j == 2 else 0.0, x['initial_lr'] * lf(epoch)])
            if 'momentum' in x:
                x['momentum'] = np.interp(ni, xi, [0.8, 0.937])    
    trainer.scheduler.warmup = lambda ni, epoch: warmup(ni, epoch)

if __name__=='__main__':
    opt = Sample()
    n_class = 2
    trainer = build_trainer(model_yolo.network(ch_out=n_class))
    print('# of parameters = {:,}'.format(sum([p.numel() for p in trainer.network.parameters()])))
    # trainer.load(r'yolov5x_no_detect.pth', strict=False)
    trainer.load('../training/2d_osteosarcoma_3ch.pth', strict=False)
    # trainer.load(r'run_nontrans/2d_osteosarcoma_3ch_nontrans_cycle0.pth', strict=False)
    #trainer.load(r'params.pth')
    self = trainer
    # EMA
    ema = ModelEMA(trainer.network)
    
    # Image sizes
    gs = max(int(trainer.network.stride.max()), 32)  # grid size (max stride)
    nl = trainer.network.model[-1].nl  # number of detection layers (used for scaling hyp['obj'])
    imgsz, imgsz_test = opt.img_size  # verify imgsz are gs-multiples

    best_score = 0
    # train_df = pd.read_csv(ROOT_DIR + r'\test_osaka2nd.csv')
    train_df = pd.read_csv(r'P:\osteosarcoma\yolov5\training\test.csv')
    valid_ds = LoadImagesAndLabels(train_df[train_df.phase=='test'], imgsz, opt.batch_size, augment=False, hyp=hyp, pad=0.5)
    testloader = torch.utils.data.DataLoader(valid_ds, batch_size=2*opt.batch_size, num_workers=8, pin_memory=True, collate_fn=valid_ds.collate_fn)
    
    if True: #出力ファイルの名前
        import csv
        with open(r'P:\osteosarcoma\yolov5\training\corres.csv') as f:
            reader = csv.reader(f)
            l = [row for row in reader]
        UIDs = [_[0] for _ in l] #5分足のある1999/1/4        
        temp_files = [_[1] for _ in l] #5分足のある1999/1/4        

        with open(r'P:\osteosarcoma\yolov5\training\test.csv') as f:
            reader = csv.reader(f)
            l = [row for row in reader]
        out_file_names = []
        for _ in valid_ds.current_data:#l[1:]:
            uid = os.path.basename(_[0])[:-4]
            ind = UIDs.index(uid)
            in_file = temp_files[ind]
            if 'oosaka' in in_file:
                num = in_file[in_file.rfind('/')+1:in_file.rfind('.dcm')]
                out_file_names.append('oosakakokusai_1st_{}/yolo_label.png'.format(num))
            else:
                num = in_file[in_file.rfind('\\')+1:in_file.rfind('.dcm')]
                out_file_names.append('mizushima_{}/yolo_label.png'.format(num))
        if len(valid_ds)!=len(out_file_names):
            sys.stop()
    
    if True: # 要否をあとで確認
        # Model parameters
        nc = 2
        #names = ['Consolidation', 'Infiltration', 'Lung Opacity', 'Nodule/Mass']
        names = ['Osteosarcoma','None']
        hyp['box'] *= 3. / nl  # scale to layers
        hyp['cls'] *= nc / 80. * 3. / nl  # scale to classes and layers
        hyp['obj'] *= (imgsz / 512) ** 2 * 3. / nl  # scale to image size and layers
        trainer.network.nc = nc  # attach number of classes to model
        trainer.network.hyp = hyp  # attach hyperparameters to model
        trainer.network.gr = 1.0  # iou loss ratio (obj_loss = 1.0 or iou)
        #_, label_counts = np.unique(np.concatenate(dataset.labels)[:,0],return_counts=True)
        #trainer.network.class_weights = torch.Tensor(nc*(1/label_counts)/(1/label_counts).sum()).to('cuda') # labels_to_class_weights(dataset.labels, nc).to(device) * nc  # attach class weights
        trainer.network.names = names

    compute_loss = ComputeLoss(trainer.network)  # init loss class
    device = trainer.device
    ni = 0

    ema.update_attr(trainer.network, include=['yaml', 'nc', 'hyp', 'gr', 'names', 'stride', 'class_weights'])
    results, maps, times = test.test(None,
                                         batch_size=2*opt.batch_size,
                                         imgsz=imgsz_test,
                                         model=ema.ema,
                                         single_cls=opt.single_cls,
                                         dataloader=testloader,
                                         save_dir=SAVE_DIR,
                                         verbose=False,
                                         plots=False,
                                         inference_plot=True,
                                         log_imgs=0,
                                         compute_loss=compute_loss,
                                         nc=n_class,
                                         out_file_names=out_file_names)
    fi = results[2]#fitness(np.array(results).reshape(1, -1))  # weighted combination of [P, R, mAP@.5, mAP@.5-.95]
                
